# Supplementary material for: Back Pain without Disease or Substantial Injury in Children and Adolescents: A Twin Family Study Investigating Genetic Influence and Associations
Source: Children (Basel). 2023 Feb 14;10(2):375. doi: 10.3390/children10020375 (PMC9955700; doi:10.3390/children10020375)
Supplement: Supplementary file 1 [file children-10-00375-s001.zip]

Archive with 1 entries (1 files):
- children-1974010-supplementary.pdf
